# Supplementary material for: NAC transcription factor JUNGBRUNNEN1 enhances drought tolerance in tomato
Source: Plant Biotechnol J. 2017 Aug 4;16(2):354–66. doi: 10.1111/pbi.12776 (PMC5787828; doi:10.1111/pbi.12776)
Supplement: Supplementary file 2 — Table S1 Oligonucleotide sequences. [file PBI-16-354-s002.xlsx]

## Sheet: Oligonucleotide sequences
Table S1. Oligonucleotide Sequences.
Primers for qRT-PCR
	5'-Forward-3'	5'-Reverse-3'
Solyc5g021090: SlJUB1	TATAGAGGAAGTGCTGGCAAAGGC	CCTACATAGGGTCCAAACTTCAGC
Solyc11g011260: SlDELLA	TCAAATGCGTTCAAACAAGC	CCACCCCAACATAAGACACC
Solyc05g052410: SlDREB2	TGCATTCTGCTGCCTACGATGC	TCGGCATTGTCCAACTGGTATGC
Solyc06g050520: SlDREB21	TGCACCGTTGCTTCTGGTTTCG	ACTGAGCTCAATGGTGTGTCAGC
Solyc04g082200: SlERD10	GCTCTAGTAGCTCCAGTGATGAGG	GAACTGAGGTATCCTCTGCTTTCG
Solyc03g025810: SlRD29A	AACAATGAGGAGGCAGGAGTTAGC	GCTTCCGGAACATCGTTCACAC
Solyc02g090390: SlSnRK2 -1/OST1	TTGTTGGAGATCCGGCACAGAG	AATGCTCTGCATTGGTTGATCGG
Solyc04g012160: SlSnRK2-2 /OST1	AGACGGGAGCTCTACACAATGTC	GTGAATGCAATGCTGCTGACTTAG
Solyc12g094620.1.1: SlCAT1	ATCATGGAACCTGACAGGCAAG	CGTGGATCGGATAAAGACTCAACC
Solyc04g082460.2.1: SlCAT3	TCTTACGGTTGGTGCAAGAGGTC	GTTGGCAAGTTTCTCCACCAAATG
Solyc02g082760.2.1: SlCAT2	TCTATCTGATCCTCGAGCCACTC	ACCAAGAGACTTGTCAGCCTGTG
Solyc08g075540: SlAOX2	AGGCCATGGGAGACTTATGAAGC	TACAGGCGCATGGTGTTTCGTC
Solyc04g009030: GAPDH	CGAAGCAAGCGTGAACAAAT	TGCGGAGATTAGGATGGACA
Solyc04g009030: GAPDH-5´	TCTCTTCTTTTCGTCGCTCTTG	TTGCAACTTGGCAGTTGAATTA
Solyc04g009030: GAPDH-3´	CTGCGAACTTCATTCAACAGC	GCTCCACCATCGATCAAAAC
AT2g43000: AtJUB1	TTGGTGGGCTATGTTATGCA	TATCCTTTGGTTCCTATGTG
Constructs
	5'-Forward-3'	5'-Reverse-3'
35S: SlJUB1-GFP	GGGGACAAGTTTGTACAAAAAAGCAGGCTCTATGGTAGATGAAATTAAAAC	GGGGACCACTTTGTACAAGAAAGCTGGGTCCATCATTGTTGCTAAGTCAACTAT
pTRV2-SlJUB1	CACCGCAAGTTCTAAAGCATGTAG, added CACC underlined	CCCATTTATTCCCATGATC
Primers for ChIP-qPCR
	5'-Forward-3'	5'-Reverse-3'
Solyc11g011260: SlDELLA	CCGTACCATCTTCGTTTCAA	TGGTTAAACTTACCCACACCAA
Solyc05g052410: SlDREB2	GCGAAGGCTTTTTGCTGCT	ATTTGAAGTTCGATCAAGCACAGCCAT
Solyc06g050520: SlDREB1	ATGGTAACGTGGCAATTATT	GAGTGGTTCGCGAAGGTT
Solyc01g090460: Negative control	TCAAAGGATCAACATGTTGAG	GTAAATCAACACCTGGTTGTGC
Probes for EMSA
	5'-Forward-3'	5'-Reverse-3'
Solyc11g011260: SlDELLA	ATTTTTCACACTTGACCACCACCACTTTTACTTGCCCTACTAAATCTAAA	TTTAGATTTAGTAGGGCAAGTAAAAGTGGTGGTGGTCAAGTGTGAAAAAT
Solyc05g052410: SlDREB2	TATATGGCTGTGCTTGATCGAACTTCAAATATGATGTTACCTATGGATTA	TAATCCATAGGTAACATCATATTTGAAGTTCGATCAAGCACAGCCATATA
Solyc06g050520: SlDREB1	TTATTTAGTCGAGTCGTGGCTGTTGGGATGCCGCGGAATTCAGCACGTG	CACGTGCTGAATTCCGCGGCATCCCAACAGCCACGACTCGACTAAATAA
